# Supplementary material for: Trends and Associations of Past-30-Day Cigar Smoking in the U.S. by Age, Race/Ethnicity, and Sex, NSDUH 2002–2020
Source: Int J Environ Res Public Health. 2023 Sep 6;20(18):6716. doi: 10.3390/ijerph20186716 (PMC10531240; doi:10.3390/ijerph20186716)
Supplement: Supplementary file 1 [file ijerph-20-06716-s001.zip]

Archive with 1 entries (1 files):
- ijerph-2457420-supplementary.pdf
